# Supplementary material for: Conformal Curved-Electrode Sensor with High-Frequency Optimization for Distributed Conductivity Monitoring in Shipboard Desalination Pipelines
Source: Sensors (Basel). 2025 Sep 3;25(17):5464. doi: 10.3390/s25175464 (PMC12431524; doi:10.3390/s25175464)
Supplement: Supplementary file 1 [file sensors-25-05464-s001.zip]

Archive with 10 entries (7 files):
- Supplementary Code File (simulation_code.zip)/
- Supplementary Code File (simulation_code.zip)/AmplitudeFrequencyandPhaseFrequencyCharacteristics.7z
- Supplementary Data File 1 (raw_data.xlsx)/
- Supplementary Data File 1 (raw_data.xlsx)/0.1%_data.xlsx
- Supplementary Data File 1 (raw_data.xlsx)/0.5%_data.xlsx
- Supplementary Data File 1 (raw_data.xlsx)/0.8%_data.xlsx
- Supplementary Data File 1 (raw_data.xlsx)/1%_data.xlsx
- Supplementary Data File 1 (raw_data.xlsx)/Chinese-English Translation Guide.pdf
- Supplementary Video File (experimental_setup.mp4)/
- Supplementary Video File (experimental_setup.mp4)/PLC_Power_On_Video.mp4
