# Supplementary material for: Conformal Curved-Electrode Sensor with High-Frequency Optimization for Distributed Conductivity Monitoring in Shipboard Desalination Pipelines
Source: Sensors (Basel). 2025 Sep 3;25(17):5464. doi: 10.3390/s25175464 (PMC12431524; doi:10.3390/s25175464)
Supplement: Supplementary file 1 [file sensors-25-05464-s001.zip › Supplementary Data File 1 (raw_data.xlsx)/0.1%_data.xlsx]

## Sheet: Sheet1
频率	f=1kHz		距离(m)	0.043	电导池常数k		8.6
万用表U1	定值电阻	初始读数	电流I(A)		示波器VPP	幅值Vm	有效值V
67.542	20	16	0.0025771		204	102	72.1249
67.531	20	16	0.00257655		206	103	72.832
67.515	20	16	0.00257575		204	102	72.1249
67.506	20	16	0.0025753		206	103	72.832
67.546	20	16	0.0025773		204	102	72.1249
67.499	20	16	0.00257495		206	103	72.832
67.54	20	16	0.002577		204	102	72.1249
67.602	20	16	0.0025801		206	103	72.832
67.59	20	16	0.0025795		204	102	72.1249
67.696	20	16	0.0025848		206	103	72.832
		电流均值	0.00257783			均值	72.4784
		电导率α	0.000305876

## Sheet: 0.1%-10V-100HZ
频率	f=100Hz		距离(m)	0.043	电导池常数k		8.6
万用表U1	定值电阻	初始读数	电流I(A)		示波器VPP	幅值Vm	有效值V
69.761	20	16	0.00268805		56.4	28.2	19.9404
69.647	20	16	0.00268235		56.4	28.2	19.9404
69.533	20	16	0.00267665		56.4	28.2	19.9404
69.627	20	16	0.00268135		56.4	28.2	19.9404
69.708	20	16	0.0026854		56.4	28.2	19.9404
69.659	20	16	0.00268295		56.4	28.2	19.9404
69.602	20	16	0.0026801		56.4	28.2	19.9404
69.611	20	16	0.00268055		56.4	28.2	19.9404
69.68	20	16	0.002684		56.4	28.2	19.9404
69.711	20	16	0.00268555		56.4	28.2	19.9404
		电流均值	0.0026827			均值	19.9404
		电导率α	0.00115701	(s/m)
			11.5701	(μs/cm)

## Sheet: 0.1%-10V-200HZ
频率	f=200Hz		距离(m)	0.043	电导池常数k		8.6
万用表U1	定值电阻	初始读数	电流I(A)		示波器VPP	幅值Vm	有效值V
70.001	20	16	0.00270005		51.2	25.6	18.1019
69.917	20	16	0.00269585		51.2	25.6	18.1019
69.934	20	16	0.0026967		51.2	25.6	18.1019
70.007	20	16	0.00270035		51.2	25.6	18.1019
69.928	20	16	0.0026964		51.2	25.6	18.1019
69.882	20	16	0.0026941		51.2	25.6	18.1019
69.956	20	16	0.0026978		51.2	25.6	18.1019
69.901	20	16	0.00269505		51.2	25.6	18.1019
69.905	20	16	0.00269525		51.2	25.6	18.1019
69.911	20	16	0.00269555		51.2	25.6	18.1019
		电流均值	0.00269671			均值	18.1019
		电导率α	0.00128117	(s/m)
			12.8117	(μs/cm)

## Sheet: 0.1%-10V-300HZ
频率	f=300Hz		距离(m)	0.043	电导池常数k		8.6
万用表U1	定值电阻	初始读数	电流I(A)		示波器VPP	幅值Vm	有效值V
69.931	20	16	0.00269655		46.8	23.4	16.5463
70.034	20	16	0.0027017		46.8	23.4	16.5463
70.025	20	16	0.00270125		46.8	23.4	16.5463
69.93	20	16	0.0026965		46.8	23.4	16.5463
69.745	20	16	0.00268725		46.8	23.4	16.5463
69.804	20	16	0.0026902		46.8	23.4	16.5463
69.774	20	16	0.0026887		46.8	23.4	16.5463
69.837	20	16	0.00269185		46.8	23.4	16.5463
69.819	20	16	0.00269095		46.8	23.4	16.5463
69.911	20	16	0.00269555		46.8	23.4	16.5463
		电流均值	0.00269405			均值	16.5463
		电导率α	0.00140024	(s/m)
			14.0024	(μs/cm)

## Sheet: 0.1%-10V-400HZ
频率	f=400Hz		距离(m)	0.043	电导池常数k		8.6
万用表U1	定值电阻	初始读数	电流I(A)		示波器VPP	幅值Vm	有效值V
69.901	20	16	0.00269505		45.2	22.6	15.9806
69.852	20	16	0.0026926		46	23	16.2635
69.902	20	16	0.0026951		45.2	22.6	15.9806
70.014	20	16	0.0027007		46	23	16.2635
70.001	20	16	0.00270005		45.2	22.6	15.9806
70.004	20	16	0.0027002		46	23	16.2635
69.834	20	16	0.0026917		45.2	22.6	15.9806
69.881	20	16	0.00269405		46	23	16.2635
69.815	20	16	0.00269075		45.2	22.6	15.9806
69.88	20	16	0.002694		46	23	16.2635
		电流均值	0.00269542			均值	16.122
		电导率α	0.00143782	(s/m)
			14.3782	(μs/cm)

## Sheet: 0.1%-10V-600HZ
频率	f=600Hz		距离(m)	0.043	电导池常数k		8.6
万用表U1	定值电阻	初始读数	电流I(A)		示波器VPP	幅值Vm	有效值V
69.997	20	16	0.00269985		42.4	21.2	14.9907
69.956	20	16	0.0026978		42	21	14.8492
69.961	20	16	0.00269805		42.4	21.2	14.9907
69.991	20	16	0.00269955		42	21	14.8492
70.032	20	16	0.0027016		42.4	21.2	14.9907
69.851	20	16	0.00269255		42	21	14.8492
69.815	20	16	0.00269075		42.4	21.2	14.9907
69.894	20	16	0.0026947		42	21	14.8492
69.751	20	16	0.00268755		42.4	21.2	14.9907
69.811	20	16	0.00269055		42	21	14.8492
		电流均值	0.00269529			均值	14.92
		电导率α	0.00155359	(s/m)
			15.5359	(μs/cm)

## Sheet: 0.1%-10V-800HZ
频率	f=800Hz		距离(m)	0.043	电导池常数k		8.6
万用表U1	定值电阻	初始读数	电流I(A)		示波器VPP	幅值Vm	有效值V
70.027	20	16	0.00270135		40.4	20.2	14.2836
69.911	20	16	0.00269555		40.4	20.2	14.2836
69.961	20	16	0.00269805		40.4	20.2	14.2836
69.951	20	16	0.00269755		40.4	20.2	14.2836
69.956	20	16	0.0026978		40.4	20.2	14.2836
70.014	20	16	0.0027007		40.4	20.2	14.2836
70.053	20	16	0.00270265		40.4	20.2	14.2836
70.009	20	16	0.00270045		40.4	20.2	14.2836
69.945	20	16	0.00269725		40.4	20.2	14.2836
69.977	20	16	0.00269885		40.4	20.2	14.2836
		电流均值	0.00269902			均值	14.2836
		电导率α	0.00162506	(s/m)
			16.2506	(μs/cm)

## Sheet: 0.1%-10V-1000HZ
频率	f=1kHz		距离(m)	0.043	电导池常数k		8.6
万用表U1	定值电阻	初始读数	电流I(A)		示波器VPP	幅值Vm	有效值V
70.116	20	16	0.0027058		38.6	19.3	13.6472
70.123	20	16	0.00270615		38.8	19.4	13.7179
70.078	20	16	0.0027039		38.6	19.3	13.6472
70.042	20	16	0.0027021		38.8	19.4	13.7179
70.006	20	16	0.0027003		38.6	19.3	13.6472
70.028	20	16	0.0027014		38.8	19.4	13.7179
70.015	20	16	0.00270075		38.6	19.3	13.6472
70.086	20	16	0.0027043		38.8	19.4	13.7179
70.133	20	16	0.00270665		38.6	19.3	13.6472
70.162	20	16	0.0027081		38.8	19.4	13.7179
		电流均值	0.00270395			均值	13.6825
		电导率α	0.00169954	(s/m)
			16.9954	(μs/cm)

## Sheet: 0.1%-10V-1.5kHZ
频率	f=1.5kHz		距离(m)	0.043	电导池常数k		8.6
万用表U1	定值电阻	初始读数	电流I(A)		示波器VPP	幅值Vm	有效值V
70.23	20	16	0.0027115		36.2	18.1	12.7986
70.215	20	16	0.00271075		36.2	18.1	12.7986
70.16	20	16	0.002708		36.2	18.1	12.7986
70.162	20	16	0.0027081		36.2	18.1	12.7986
70.122	20	16	0.0027061		36.2	18.1	12.7986
70.105	20	16	0.00270525		36.2	18.1	12.7986
70.127	20	16	0.00270635		36.2	18.1	12.7986
70.091	20	16	0.00270455		36.2	18.1	12.7986
70.114	20	16	0.0027057		36.2	18.1	12.7986
70.106	20	16	0.0027053		36.2	18.1	12.7986
		电流均值	0.00270716			均值	12.7986
		电导率α	0.00181907	(s/m)
			18.1907	(μs/cm)

## Sheet: 0.1%-10V-2kHZ
频率	f=2kHz		距离(m)	0.043	电导池常数k		8.6
万用表U1	定值电阻	初始读数	电流I(A)		示波器VPP	幅值Vm	有效值V
70.204	20	16	0.0027102		33.4	16.7	11.8087
70.17	20	16	0.0027085		33.4	16.7	11.8087
70.207	20	16	0.00271035		33.4	16.7	11.8087
70.261	20	16	0.00271305		33.4	16.7	11.8087
70.212	20	16	0.0027106		33.4	16.7	11.8087
70.224	20	16	0.0027112		33.4	16.7	11.8087
70.286	20	16	0.0027143		33.4	16.7	11.8087
70.302	20	16	0.0027151		33.4	16.7	11.8087
70.404	20	16	0.0027202		33.4	16.7	11.8087
70.317	20	16	0.00271585		33.4	16.7	11.8087
		电流均值	0.00271293			均值	11.8087
		电导率α	0.00197577	(s/m)
			19.7577	(μs/cm)

[truncated: 25 more sheets: 0.1%-10V-3kHZ, 0.1%-10V-4kHZ, 0.1%-10V-5kHZ, 0.1%-10V-6kHZ, 0.1%-10V-8kHZ, 0.1%-10V-10kHZ, 0.1%-10V-15kHZ, 0.1%-10V-20kHZ, 0.1%-10V-30kHZ, 0.1%-10V-40kHZ, 0.1%-10V-50kHZ, 0.1%-10V-60kHZ, 0.1%-10V-80kHZ, 0.1%-10V-100kHZ, 0.1%-10V-150kHZ, 0.1%-10V-200kHZ, 0.1%-10V-300kHZ, 0.1%-10V-400kHZ, 0.1%-10V-500kHZ, 0.1%-10V-1MHZ …]
