# Supplementary material for: Conformal Curved-Electrode Sensor with High-Frequency Optimization for Distributed Conductivity Monitoring in Shipboard Desalination Pipelines
Source: Sensors (Basel). 2025 Sep 3;25(17):5464. doi: 10.3390/s25175464 (PMC12431524; doi:10.3390/s25175464)
Supplement: Supplementary file 1 [file sensors-25-05464-s001.zip › Supplementary Data File 1 (raw_data.xlsx)/0.5%_data.xlsx]

## Sheet: Sheet1
频率	f=1kHz		距离(m)	0.043	电导池常数k		8.6
万用表U1	定值电阻	初始读数	电流I(A)		示波器VPP	幅值Vm	有效值V
67.542	20	16	0.0025771		204	102	72.1249
67.531	20	16	0.00257655		206	103	72.832
67.515	20	16	0.00257575		204	102	72.1249
67.506	20	16	0.0025753		206	103	72.832
67.546	20	16	0.0025773		204	102	72.1249
67.499	20	16	0.00257495		206	103	72.832
67.54	20	16	0.002577		204	102	72.1249
67.602	20	16	0.0025801		206	103	72.832
67.59	20	16	0.0025795		204	102	72.1249
67.696	20	16	0.0025848		206	103	72.832
		电流均值	0.00257783			均值	72.4784
		电导率α	0.000305876

## Sheet: 0.5%-10V-100HZ
频率	f=100Hz		距离(m)	0.043	电导池常数k		8.6
万用表U1	定值电阻	初始读数	电流I(A)		示波器VPP	幅值Vm	有效值V
74.422	20	18.4	0.0028011		48	24	16.9706
74.393	20	18.4	0.00279965		48	24	16.9706
74.415	20	18.4	0.00280075		48	24	16.9706
74.39	20	18.4	0.0027995		48	24	16.9706
74.4	20	18.4	0.0028		48	24	16.9706
74.418	20	18.4	0.0028009		48	24	16.9706
74.335	20	18.4	0.00279675		48	24	16.9706
74.346	20	18.4	0.0027973		48	24	16.9706
74.332	20	18.4	0.0027966		48	24	16.9706
74.353	20	18.4	0.00279765		48	24	16.9706
		电流均值	0.00279902			均值	16.9706
		电导率α	0.00141843	(s/m)
			14.1843	(μs/cm)

## Sheet: 0.5%-10V-500HZ
频率	f=500Hz		距离(m)	0.043	电导池常数k		8.6
万用表U1	定值电阻	初始读数	电流I(A)		示波器VPP	幅值Vm	有效值V
74.55	20	18.4	0.0028075		31.4	15.7	11.1016
74.72	20	18.4	0.002816		31.4	15.7	11.1016
74.721	20	18.4	0.00281605		31.4	15.7	11.1016
74.681	20	18.4	0.00281405		31.4	15.7	11.1016
74.643	20	18.4	0.00281215		31.4	15.7	11.1016
74.557	20	18.4	0.00280785		31.4	15.7	11.1016
74.651	20	18.4	0.00281255		31.4	15.7	11.1016
74.603	20	18.4	0.00281015		31.4	15.7	11.1016
74.611	20	18.4	0.00281055		31.4	15.7	11.1016
74.764	20	18.4	0.0028182		31.4	15.7	11.1016
		电流均值	0.0028125			均值	11.1016
		电导率α	0.00217875	(s/m)
			21.7875	(μs/cm)

## Sheet: 0.5%-10V-1000HZ
频率	f=1kHz		距离(m)	0.043	电导池常数k		8.6
万用表U1	定值电阻	初始读数	电流I(A)		示波器VPP	幅值Vm	有效值V
75.542	20	18.4	0.0028571		25.6	12.8	9.05097
75.53	20	18.4	0.0028565		25.4	12.7	8.98026
75.556	20	18.4	0.0028578		25.4	12.7	8.98026
75.622	20	18.4	0.0028611		25.4	12.7	8.98026
75.624	20	18.4	0.0028612		25.4	12.7	8.98026
75.613	20	18.4	0.00286065		25.4	12.7	8.98026
75.602	20	18.4	0.0028601		25.4	12.7	8.98026
75.67	20	18.4	0.0028635		25.4	12.7	8.98026
75.58	20	18.4	0.002859		25.4	12.7	8.98026
75.601	20	18.4	0.00286005		25.4	12.7	8.98026
		电流均值	0.0028597			均值	8.98733
		电导率α	0.00273646	(s/m)
			27.3646	(μs/cm)

## Sheet: 0.5%-10V-2kHZ
频率	f=2kHz		距离(m)	0.043	电导池常数k		8.6
万用表U1	定值电阻	初始读数	电流I(A)		示波器VPP	幅值Vm	有效值V
75.943	20	18.4	0.00287715		20.6	10.3	7.2832
75.919	20	18.4	0.00287595		20.6	10.3	7.2832
75.902	20	18.4	0.0028751		20.6	10.3	7.2832
75.747	20	18.4	0.00286735		20.6	10.3	7.2832
75.801	20	18.4	0.00287005		20.6	10.3	7.2832
75.84	20	18.4	0.002872		20.6	10.3	7.2832
75.86	20	18.4	0.002873		20.6	10.3	7.2832
75.875	20	18.4	0.00287375		20.6	10.3	7.2832
75.836	20	18.4	0.0028718		20.6	10.3	7.2832
75.82	20	18.4	0.002871		20.6	10.3	7.2832
		电流均值	0.00287272			均值	7.2832
		电导率α	0.0033921	(s/m)
			33.921	(μs/cm)

## Sheet: 0.5%-10V-3kHZ
频率	f=3kHz		距离(m)	0.043	电导池常数k		8.6
万用表U1	定值电阻	初始读数	电流I(A)		示波器VPP	幅值Vm	有效值V
76.024	20	18.4	0.0028812		18	9	6.36396
76.075	20	18.4	0.00288375		18	9	6.36396
76.096	20	18.4	0.0028848		18	9	6.36396
76.435	20	18.4	0.00290175		18	9	6.36396
76.46	20	18.4	0.002903		18	9	6.36396
76.064	20	18.4	0.0028832		18	9	6.36396
76.118	20	18.4	0.0028859		18	9	6.36396
76.103	20	18.4	0.00288515		18	9	6.36396
76.114	20	18.4	0.0028857		18	9	6.36396
76.043	20	18.4	0.00288215		18	9	6.36396
		电流均值	0.00288766			均值	6.36396
		电导率α	0.00390227	(s/m)
			39.0227	(μs/cm)

## Sheet: 0.5%-10V-4kHZ
频率	f=4kHz		距离(m)	0.043	电导池常数k		8.6
万用表U1	定值电阻	初始读数	电流I(A)		示波器VPP	幅值Vm	有效值V
76.101	20	18.4	0.00288505		16.4	8.2	5.79828
76.13	20	18.4	0.0028865		16.4	8.2	5.79828
76.232	20	18.4	0.0028916		16.4	8.2	5.79828
76.264	20	18.4	0.0028932		16.4	8.2	5.79828
76.232	20	18.4	0.0028916		16.4	8.2	5.79828
76.195	20	18.4	0.00288975		16.4	8.2	5.79828
76.245	20	18.4	0.00289225		16.4	8.2	5.79828
76.15	20	18.4	0.0028875		16.4	8.2	5.79828
76.165	20	18.4	0.00288825		16.4	8.2	5.79828
76.135	20	18.4	0.00288675		16.4	8.2	5.79828
		电流均值	0.00288924			均值	5.79828
		电导率α	0.00428533	(s/m)
			42.8533	(μs/cm)

## Sheet: 0.5%-10V-5kHZ
频率	f=5kHz		距离(m)	0.043	电导池常数k		8.6
万用表U1	定值电阻	初始读数	电流I(A)		示波器VPP	幅值Vm	有效值V
76.18	20	18.4	0.002889		15.2	7.6	5.37401
76.214	20	18.4	0.0028907		15.2	7.6	5.37401
76.144	20	18.4	0.0028872		15.2	7.6	5.37401
76.122	20	18.4	0.0028861		15.2	7.6	5.37401
76.503	20	18.4	0.00290515		15.2	7.6	5.37401
76.124	20	18.4	0.0028862		15.2	7.6	5.37401
76.25	20	18.4	0.0028925		15.2	7.6	5.37401
76.106	20	18.4	0.0028853		15.2	7.6	5.37401
76.156	20	18.4	0.0028878		15.2	7.6	5.37401
76.134	20	18.4	0.0028867		15.2	7.6	5.37401
		电流均值	0.00288967			均值	5.37401
		电导率α	0.00462431	(s/m)
			46.2431	(μs/cm)

## Sheet: 0.5%-10V-6kHZ
频率	f=6kHz		距离(m)	0.043	电导池常数k		8.6
万用表U1	定值电阻	初始读数	电流I(A)		示波器VPP	幅值Vm	有效值V
76.261	20	18.4	0.00289305		14.4	7.2	5.09117
76.314	20	18.4	0.0028957		14.4	7.2	5.09117
76.265	20	18.4	0.00289325		14.4	7.2	5.09117
76.289	20	18.4	0.00289445		14.4	7.2	5.09117
76.216	20	18.4	0.0028908		14.4	7.2	5.09117
76.18	20	18.4	0.002889		14.4	7.2	5.09117
76.226	20	18.4	0.0028913		14.4	7.2	5.09117
76.2	20	18.4	0.00289		14.4	7.2	5.09117
76.197	20	18.4	0.00288985		14.4	7.2	5.09117
76.204	20	18.4	0.0028902		14.4	7.2	5.09117
		电流均值	0.00289176			均值	5.09117
		电导率α	0.00488476	(s/m)
			48.8476	(μs/cm)

## Sheet: 0.5%-10V-8kHZ
频率	f=8kHz		距离(m)	0.043	电导池常数k		8.6
万用表U1	定值电阻	初始读数	电流I(A)		示波器VPP	幅值Vm	有效值V
76.165	20	18.4	0.00288825		13.2	6.6	4.6669
76.175	20	18.4	0.00288875		13.2	6.6	4.6669
76.374	20	18.4	0.0028987		13.2	6.6	4.6669
76.441	20	18.4	0.00290205		13.2	6.6	4.6669
76.463	20	18.4	0.00290315		13.2	6.6	4.6669
76.422	20	18.4	0.0029011		13.2	6.6	4.6669
76.431	20	18.4	0.00290155		13.2	6.6	4.6669
76.454	20	18.4	0.0029027		13.2	6.6	4.6669
76.492	20	18.4	0.0029046		13.2	6.6	4.6669
76.402	20	18.4	0.0029001		13.2	6.6	4.6669
		电流均值	0.00289909			均值	4.6669
		电导率α	0.00534235	(s/m)
			53.4235	(μs/cm)

[truncated: 18 more sheets: 0.5%-10V-10kHZ, 0.5%-10V-15kHZ, 0.5%-10V-20kHZ, 0.5%-10V-30kHZ, 0.5%-10V-40kHZ, 0.5%-10V-50kHZ, 0.5%-10V-100kHZ, 0.5%-10V-150kHZ, 0.5%-10V-200kHZ, 0.5%-10V-300kHZ, 0.5%-10V-400kHZ, 0.5%-10V-500kHZ, 0.5%-10V-1MHZ, 0.5%-10V-2MHZ, 0.5%-10V-5MHZ, 0.5%-10V-10MHZ, 0.5%-10V-15MHZ, 0.5%-10V-20MHZ]
