# Supplementary material for: Conformal Curved-Electrode Sensor with High-Frequency Optimization for Distributed Conductivity Monitoring in Shipboard Desalination Pipelines
Source: Sensors (Basel). 2025 Sep 3;25(17):5464. doi: 10.3390/s25175464 (PMC12431524; doi:10.3390/s25175464)
Supplement: Supplementary file 1 [file sensors-25-05464-s001.zip › Supplementary Data File 1 (raw_data.xlsx)/0.8%_data.xlsx]

## Sheet: 0.8%-10V-100hz
频率：	100Hz		电阻R	20
U1(电导池)	U2(定值电阻)		均值			阻抗Z	60.6684
47.2	15.8		U1(V)	47.2		电导G	0.0164831
47.2	15.4		U2(V)	15.56
47.2	15.4
47.2	15.8
47.2	15.6
47.2	15.8
47.2	15.4		温度	23.3
47.2	15.4
47.2	15.4
47.2	15.6

## Sheet: 0.8%-10V-500hz
频率：	500Hz		电阻R	20
U1(电导池)	U2(定值电阻)		均值			阻抗Z	30.4167
29.2	19.2		U1(V)	29.2		电导G	0.0328767
29.2	19.2		U2(V)	19.2
29.2	19.2
29.2	19.2
29.2	19.2
29.2	19.2
29.2	19.2
29.2	19.2
29.2	19.2
29.2	19.2

## Sheet: 0.8%-10V-1000hz
频率：	1000Hz		电阻R	20
U1(电导池)	U2(定值电阻)		均值			阻抗Z	22.3969
22.8	20		U1(V)	22.8		电导G	0.0446491
22.8	20.4		U2(V)	20.36
22.8	20.4
22.8	20.8
22.8	20
22.8	20.8
22.8	20.4
22.8	20.4
22.8	20
22.8	20.4

## Sheet: 0.8%-10V-2000hz
频率：	2000Hz		电阻R	20
U1(电导池)	U2(定值电阻)		均值			阻抗Z	16.171
17.4	21.6		U1(V)	17.4		电导G	0.0618391
17.4	21.6		U2(V)	21.52
17.4	21.2
17.4	21.6
17.4	21.6
17.4	21.2
17.4	21.6
17.4	21.6
17.4	21.6
17.4	21.6

## Sheet: 0.8%-10V-3000hz
频率：	3000Hz		电阻R	20
U1(电导池)	U2(定值电阻)		均值			阻抗Z	13.4727
14.8	22.4		U1(V)	14.82		电导G	0.074224
14.8	21.6		U2(V)	22
14.8	22
14.8	22.4
14.8	21.6
14.8	22.4
14.8	22
14.8	21.6
15	22
14.8	22

## Sheet: 0.8%-10V-4000hz
频率：	4000Hz		电阻R	20
U1(电导池)	U2(定值电阻)		均值			阻抗Z	11.7889
13.2	22.4		U1(V)	13.18		电导G	0.0848255
13.2	22.4		U2(V)	22.36
13	22.4
13	22.4
13.2	22.4
13.2	22
13.2	23.2
13.2	22
13.4	22
13.2	22.4

## Sheet: 0.8%-10V-5000hz
频率：	5000Hz		电阻R	20
U1(电导池)	U2(定值电阻)		均值			阻抗Z	10.8363
12.2	22.4		U1(V)	12.18		电导G	0.0922824
12.2	22.4		U2(V)	22.48		相位差μs	122.618
12.2	22.4
12.2	22.4
12.2	22.4
12	22.4
12.2	22.8
12.2	22.8
12.2	22.4
12.2	22.4

## Sheet: 0.8%-10V-6000hz
频率：	6000Hz		电阻R	20
U1(电导池)	U2(定值电阻)		均值			阻抗Z	10.089
11.4	22.4		U1(V)	11.34		电导G	0.0991182
11.4	22.4		U2(V)	22.48		相位差μs	99.135
11.4	22.4
11.4	22.4
11.2	22.4
11.4	22.8
11.4	22.4
11.2	22.4
11.4	22.4
11.2	22.8

## Sheet: 0.8%-10V-8000hz
频率：	8000Hz		电阻R	20
U1(电导池)	U2(定值电阻)		均值			阻抗Z	9.07473
10.2	22.4		U1(V)	10.2		电导G	0.110196
10.2	22.4		U2(V)	22.48		相位差μs	74.033
10.2	22.4
10.2	22.4
10.2	22.4
10.2	22.8
10.2	22.4
10.2	22.4
10.2	22.4
10.2	22.8

## Sheet: 0.8%-10V-10000hz
频率：	10000Hz		电阻R	20
U1(电导池)	U2(定值电阻)		均值			阻抗Z	8.28924
9.4	22.8		U1(V)	9.4		电导G	0.120638
9.4	22.4		U2(V)	22.68		相位差μs	60.152
9.4	22.4
9.4	22.4
9.4	22.4
9.4	22.4
9.4	23.2
9.4	22.8
9.4	22.8
9.4	23.2

[truncated: 21 more sheets: 0.8%-10V-15000hz, 0.8%-10V-20000hz, 0.8%-10V-30000hz, 0.8%-10V-40000hz, 0.8%-10V-50000hz, 0.8%-10V-60000hz, 0.8%-10V-80000hz, 0.8%-10V-100Khz, 0.8%-10V-150Khz, 0.8%-10V-200Khz, 0.8%-10V-300Khz, 0.8%-10V-400Khz, 0.8%-10V-500Khz, 0.8%-10V-600Khz, 0.8%-10V-800Khz, 0.8%-10V-1MKhz, 0.8%-10V-2MKhz, 0.8%-10V-5MKhz, 0.8%-10V-10MKhz, 0.8%-10V-15MKhz …]
