# Supplementary material for: Conformal Curved-Electrode Sensor with High-Frequency Optimization for Distributed Conductivity Monitoring in Shipboard Desalination Pipelines
Source: Sensors (Basel). 2025 Sep 3;25(17):5464. doi: 10.3390/s25175464 (PMC12431524; doi:10.3390/s25175464)
Supplement: Supplementary file 1 [file sensors-25-05464-s001.zip › Supplementary Data File 1 (raw_data.xlsx)/1%_data.xlsx]

## Sheet: 1%-10V-100hz
频率：	100Hz		电阻R	20
U1(电导池)	U2(定值电阻)		均值			阻抗Z	55.7457
45.6	16.4		U1(V)	45.6		电导G	0.0179386
45.6	16.6		U2(V)	16.36		相位差	6362
45.6	16.2
45.6	16.4
45.6	16.4
45.6	16.2
45.6	16.4
45.6	16.4
45.6	16.2
45.6	16.4
温度	23.3

## Sheet: 1%-10V-500hz
频率：	500Hz		电阻R	20
U1(电导池)	U2(定值电阻)		均值			阻抗Z	29.2181
28.4	19.6		U1(V)	28.4		电导G	0.0342254
28.4	19.6		U2(V)	19.44		相位差	1261
28.4	19.6
28.4	19.2
28.4	19.6
28.4	19.6
28.4	19.6
28.4	19.2
28.4	19.2
28.4	19.2

## Sheet: 1%-10V-1000hz
频率：	1000Hz		电阻R	20
U1(电导池)	U2(定值电阻)		均值			阻抗Z	21.1538
22	20.8		U1(V)	22		电导G	0.0472727
22	20.8		U2(V)	20.8		相位差	636.225
22	20.8
22	20.8
22	20.8
22	20.8
22	20.8
22	20.8
22	20.8
22	20.8

## Sheet: 1%-10V-2000hz
频率：	2000Hz		电阻R	20
U1(电导池)	U2(定值电阻)		均值			阻抗Z	15.1193
16.4	21.6		U1(V)	16.48		电导G	0.0661408
16.4	21.6		U2(V)	21.8		相位差	310.015
16.4	21.6
16.4	21.6
16.4	21.6
16.4	22
16.4	22.4
16.4	22
16.8	21.6
16.8	22

## Sheet: 1%-10V-3000hz
频率：	3000Hz		电阻R	20
U1(电导池)	U2(定值电阻)		均值			阻抗Z	12.6786
14.2	22.4		U1(V)	14.2		电导G	0.0788732
14.2	22.4		U2(V)	22.4		相位差	203.592
14.2	22.4
14.2	22.4
14.2	22.4
14.2	22.4
14.2	22.4
14.2	22.4
14.2	22.4
14.2	22.4

## Sheet: 1%-10V-4000hz
频率：	4000Hz		电阻R	20
U1(电导池)	U2(定值电阻)		均值			阻抗Z	11.2143
12.6	22.4		U1(V)	12.56		电导G	0.089172
12.6	22.4		U2(V)	22.4		相位差	152.694
12.4	22.4
12.4	22.4
12.6	22.4
12.6	22.4
12.6	22.4
12.6	22.4
12.6	22.4
12.6	22.4

## Sheet: 1%-10V-5000hz
频率：	5000Hz		电阻R	20
U1(电导池)	U2(定值电阻)		均值			阻抗Z	10.1243
11.4	22.8		U1(V)	11.4		电导G	0.0987719
11.4	22.8		U2(V)	22.52		相位差μs	122.618
11.4	22.8
11.4	22.4
11.4	22.4
11.4	22.4
11.4	22.4
11.4	22.4
11.4	22.4
11.4	22.4

## Sheet: 1%-10V-6000hz
频率：	6000Hz		电阻R	20
U1(电导池)	U2(定值电阻)		均值			阻抗Z	9.33099
10.6	22.4		U1(V)	10.6		电导G	0.10717
10.6	23.2		U2(V)	22.72		相位差μs	99.475
10.6	22.4
10.6	22.8
10.6	22.8
10.6	22.8
10.6	22.4
10.6	22.4
10.6	22.8
10.6	23.2

## Sheet: 1%-10V-8000hz
频率：	8000Hz		电阻R	20
U1(电导池)	U2(定值电阻)		均值			阻抗Z	8.26011
9.4	22.8		U1(V)	9.4		电导G	0.121064
9.4	22.8		U2(V)	22.76		相位差μs	72.878
9.4	22.4
9.4	23.2
9.4	22.8
9.4	22.8
9.4	22.8
9.4	22.8
9.4	22.4
9.4	22.8

## Sheet: 1%-10V-10000hz
频率：	10000Hz		电阻R	20
U1(电导池)	U2(定值电阻)		均值			阻抗Z	7.40103
8.6	23.2		U1(V)	8.6		电导G	0.135116
8.6	23.2		U2(V)	23.24		相位差μs	58.764
8.6	23.2
8.6	23.2
8.6	23.2
8.6	23.2
8.6	23.6
8.6	23.2
8.6	23.2
8.6	23.2

[truncated: 26 more sheets: 1%-10V-15000hz, 1%-10V-20000hz, 1%-10V-30000hz, 1%-10V-40000hz, 1%-10V-50000hz, 1%-10V-60000hz, 1%-10V-80000hz, 1%-10V-100Khz, 1%-10V-150Khz, 1%-10V-200Khz, 1%-10V-300Khz, 1%-10V-400Khz, 1%-10V-500Khz, 1%-10V-600Khz, 1%-10V-800Khz, 1%-10V-1MKhz, 1%-10V-2MKhz, 1%-10V-3MKhz, 1%-10V-5MKhz, 1%-10V-6MKhz …]
